# Supplementary material for: Dynamic optimization reveals alveolar epithelial cells as key mediators of host defense in invasive aspergillosis
Source: PLoS Comput Biol. 2021 Dec 13;17(12):e1009645. doi: 10.1371/journal.pcbi.1009645 (PMC8699926; doi:10.1371/journal.pcbi.1009645)
Supplement: S1 File — The described model of invasive aspergillosis is provided as SBML and COPASI file. To enable simulation, control variables u1−4 are fixed. Further, the model is archived in EBI BioModels under the accession MODEL2105110001. (XML) [file pcbi.1009645.s003.xml]

<?xml version="1.0" encoding="UTF-8"?>
<!-- Created by COPASI version 4.30 (Build 240) on 2021-05-11 10:19 with libSBML version 5.19.0. -->
<sbml xmlns="http://www.sbml.org/sbml/level2/version4" level="2" version="4">
  <model metaid="COPASI0" id="Invasive_Aspergillosis___Ewald_2021" name="Invasive Aspergillosis - Ewald 2021">
    <notes>
      <body xmlns="http://www.w3.org/1999/xhtml">
        <pre>ODE model of invasive aspergillosis as described in: 
&quot;Dynamic optimization reveals alveolar epithelial cells as key mediators of host defense in invasive aspergillosisl&quot;
Jan Ewalda, Flora Rivieccio, Lukas Radosa, Stefan Schuster, Axel A. Brakhage, Christoph Kaleta
DOI: xxxx

Since control variables u1-u4 and dynamic optimization are not fully implementable in COPASI (ODE models), u1-u4 are implemented as fixed functions with a single switch between recruitment and depletion to mimic dynamic optimization results.</pre>
      </body>
    </notes>
    <annotation>
      <rdf:RDF xmlns:rdf="http://www.w3.org/1999/02/22-rdf-syntax-ns#" xmlns:dc="http://purl.org/dc/elements/1.1/" xmlns:dcterms="http://purl.org/dc/terms/" xmlns:vCard="http://www.w3.org/2001/vcard-rdf/3.0#" xmlns:bqbiol="http://biomodels.net/biology-qualifiers/" xmlns:bqmodel="http://biomodels.net/model-qualifiers/">
        <rdf:Description rdf:about="#COPASI0">
          <dc:creator>
            <rdf:Bag>
              <rdf:li rdf:parseType="Resource">
                <vCard:N rdf:parseType="Resource">
                  <vCard:Family>Ewald</vCard:Family>
                  <vCard:Given>Jan</vCard:Given>
                </vCard:N>
                <vCard:EMAIL>jan.ewald@uni-jena.de</vCard:EMAIL>
                <vCard:ORG rdf:parseType="Resource">
                  <vCard:Orgname>FSU Jena, Germany</vCard:Orgname>
                </vCard:ORG>
              </rdf:li>
            </rdf:Bag>
          </dc:creator>
          <dcterms:created rdf:parseType="Resource">
            <dcterms:W3CDTF>2021-04-16T08:49:50Z</dcterms:W3CDTF>
          </dcterms:created>
          <dcterms:modified rdf:parseType="Resource">
            <dcterms:W3CDTF>2021-04-16T08:49:50Z</dcterms:W3CDTF>
          </dcterms:modified>
        </rdf:Description>
      </rdf:RDF>
      <COPASI xmlns="http://www.copasi.org/static/sbml">
        <rdf:RDF xmlns:dcterms="http://purl.org/dc/terms/" xmlns:rdf="http://www.w3.org/1999/02/22-rdf-syntax-ns#" xmlns:vCard="http://www.w3.org/2001/vcard-rdf/3.0#">
          <rdf:Description rdf:about="#COPASI0">
            <dcterms:created>
              <rdf:Description>
                <dcterms:W3CDTF>2021-04-16T08:49:50Z</dcterms:W3CDTF>
              </rdf:Description>
            </dcterms:created>
            <dcterms:creator>
              <rdf:Description>
                <vCard:EMAIL>jan.ewald@uni-jena.de</vCard:EMAIL>
                <vCard:N>
                  <rdf:Description>
                    <vCard:Family>Ewald</vCard:Family>
                    <vCard:Given>Jan</vCard:Given>
                  </rdf:Description>
                </vCard:N>
                <vCard:ORG>
                  <rdf:Description>
                    <vCard:Orgname>FSU Jena, Germany</vCard:Orgname>
                  </rdf:Description>
                </vCard:ORG>
              </rdf:Description>
            </dcterms:creator>
          </rdf:Description>
        </rdf:RDF>
      </COPASI>
    </annotation>
    <listOfFunctionDefinitions>
      <functionDefinition metaid="COPASI28" id="inflamm_by_aec_kin" name="inflamm_by_aec_kin">
        <annotation>
          <COPASI xmlns="http://www.copasi.org/static/sbml">
            <rdf:RDF xmlns:dcterms="http://purl.org/dc/terms/" xmlns:rdf="http://www.w3.org/1999/02/22-rdf-syntax-ns#">
              <rdf:Description rdf:about="#COPASI28">
                <dcterms:created>
                  <rdf:Description>
                    <dcterms:W3CDTF>2021-04-19T07:58:42Z</dcterms:W3CDTF>
                  </rdf:Description>
                </dcterms:created>
              </rdf:Description>
            </rdf:RDF>
          </COPASI>
        </annotation>
        <math xmlns="http://www.w3.org/1998/Math/MathML">
          <lambda>
            <bvar>
              <ci> c2 </ci>
            </bvar>
            <bvar>
              <ci> HYP </ci>
            </bvar>
            <bvar>
              <ci> AEC </ci>
            </bvar>
            <bvar>
              <ci> CYT </ci>
            </bvar>
            <apply>
              <times/>
              <ci> c2 </ci>
              <ci> HYP </ci>
              <ci> AEC </ci>
              <apply>
                <minus/>
                <cn> 1 </cn>
                <ci> CYT </ci>
              </apply>
            </apply>
          </lambda>
        </math>
      </functionDefinition>
      <functionDefinition metaid="COPASI29" id="recruit_neu_kin" name="recruit_neu_kin">
        <annotation>
          <COPASI xmlns="http://www.copasi.org/static/sbml">
            <rdf:RDF xmlns:dcterms="http://purl.org/dc/terms/" xmlns:rdf="http://www.w3.org/1999/02/22-rdf-syntax-ns#">
              <rdf:Description rdf:about="#COPASI29">
                <dcterms:created>
                  <rdf:Description>
                    <dcterms:W3CDTF>2021-04-19T08:18:36Z</dcterms:W3CDTF>
                  </rdf:Description>
                </dcterms:created>
              </rdf:Description>
            </rdf:RDF>
          </COPASI>
        </annotation>
        <math xmlns="http://www.w3.org/1998/Math/MathML">
          <lambda>
            <bvar>
              <ci> t </ci>
            </bvar>
            <bvar>
              <ci> t_switch </ci>
            </bvar>
            <bvar>
              <ci> n1 </ci>
            </bvar>
            <bvar>
              <ci> CYT </ci>
            </bvar>
            <piecewise>
              <piece>
                <apply>
                  <times/>
                  <ci> n1 </ci>
                  <ci> CYT </ci>
                </apply>
                <apply>
                  <lt/>
                  <ci> t </ci>
                  <ci> t_switch </ci>
                </apply>
              </piece>
              <otherwise>
                <cn> 0 </cn>
              </otherwise>
            </piecewise>
          </lambda>
        </math>
      </functionDefinition>
      <functionDefinition metaid="COPASI30" id="depletion_neu_0" name="depletion_neu">
        <annotation>
          <COPASI xmlns="http://www.copasi.org/static/sbml">
            <rdf:RDF xmlns:dcterms="http://purl.org/dc/terms/" xmlns:rdf="http://www.w3.org/1999/02/22-rdf-syntax-ns#">
              <rdf:Description rdf:about="#COPASI30">
                <dcterms:created>
                  <rdf:Description>
                    <dcterms:W3CDTF>2021-04-19T08:18:36Z</dcterms:W3CDTF>
                  </rdf:Description>
                </dcterms:created>
              </rdf:Description>
            </rdf:RDF>
          </COPASI>
        </annotation>
        <math xmlns="http://www.w3.org/1998/Math/MathML">
          <lambda>
            <bvar>
              <ci> t </ci>
            </bvar>
            <bvar>
              <ci> t_switch </ci>
            </bvar>
            <bvar>
              <ci> n2 </ci>
            </bvar>
            <bvar>
              <ci> CYT </ci>
            </bvar>
            <bvar>
              <ci> NEU </ci>
            </bvar>
            <piecewise>
              <piece>
                <apply>
                  <times/>
                  <ci> n2 </ci>
                  <ci> NEU </ci>
                  <ci> CYT </ci>
                </apply>
                <apply>
                  <and/>
                  <apply>
                    <gt/>
                    <ci> t </ci>
                    <ci> t_switch </ci>
                  </apply>
                  <apply>
                    <gt/>
                    <ci> NEU </ci>
                    <cn> 0 </cn>
                  </apply>
                </apply>
              </piece>
              <otherwise>
                <cn> 0 </cn>
              </otherwise>
            </piecewise>
          </lambda>
        </math>
      </functionDefinition>
      <functionDefinition metaid="COPASI31" id="swelling_kin" name="swelling_kin">
        <annotation>
          <COPASI xmlns="http://www.copasi.org/static/sbml">
            <rdf:RDF xmlns:dcterms="http://purl.org/dc/terms/" xmlns:rdf="http://www.w3.org/1999/02/22-rdf-syntax-ns#">
              <rdf:Description rdf:about="#COPASI31">
                <dcterms:created>
                  <rdf:Description>
                    <dcterms:W3CDTF>2021-04-16T08:58:04Z</dcterms:W3CDTF>
                  </rdf:Description>
                </dcterms:created>
              </rdf:Description>
            </rdf:RDF>
          </COPASI>
        </annotation>
        <math xmlns="http://www.w3.org/1998/Math/MathML">
          <lambda>
            <bvar>
              <ci> R0 </ci>
            </bvar>
            <bvar>
              <ci> sigma </ci>
            </bvar>
            <bvar>
              <ci> t </ci>
            </bvar>
            <bvar>
              <ci> r1 </ci>
            </bvar>
            <apply>
              <times/>
              <ci> R0 </ci>
              <apply>
                <power/>
                <apply>
                  <divide/>
                  <cn> 1 </cn>
                  <apply>
                    <times/>
                    <cn> 2 </cn>
                    <pi/>
                    <apply>
                      <power/>
                      <ci> sigma </ci>
                      <cn> 2 </cn>
                    </apply>
                  </apply>
                </apply>
                <apply>
                  <divide/>
                  <cn> 1 </cn>
                  <cn> 2 </cn>
                </apply>
              </apply>
              <apply>
                <exp/>
                <apply>
                  <divide/>
                  <apply>
                    <minus/>
                    <apply>
                      <power/>
                      <apply>
                        <minus/>
                        <ci> t </ci>
                        <ci> r1 </ci>
                      </apply>
                      <cn> 2 </cn>
                    </apply>
                  </apply>
                  <apply>
                    <times/>
                    <cn> 2 </cn>
                    <apply>
                      <power/>
                      <ci> sigma </ci>
                      <cn> 2 </cn>
                    </apply>
                  </apply>
                </apply>
              </apply>
            </apply>
          </lambda>
        </math>
      </functionDefinition>
      <functionDefinition metaid="COPASI32" id="germination_kin" name="germination_kin">
        <annotation>
          <COPASI xmlns="http://www.copasi.org/static/sbml">
            <rdf:RDF xmlns:dcterms="http://purl.org/dc/terms/" xmlns:rdf="http://www.w3.org/1999/02/22-rdf-syntax-ns#">
              <rdf:Description rdf:about="#COPASI32">
                <dcterms:created>
                  <rdf:Description>
                    <dcterms:W3CDTF>2021-04-16T09:15:36Z</dcterms:W3CDTF>
                  </rdf:Description>
                </dcterms:created>
              </rdf:Description>
            </rdf:RDF>
          </COPASI>
        </annotation>
        <math xmlns="http://www.w3.org/1998/Math/MathML">
          <lambda>
            <bvar>
              <ci> SWO </ci>
            </bvar>
            <bvar>
              <ci> sigma </ci>
            </bvar>
            <bvar>
              <ci> t </ci>
            </bvar>
            <bvar>
              <ci> r1 </ci>
            </bvar>
            <bvar>
              <ci> s1 </ci>
            </bvar>
            <apply>
              <times/>
              <ci> SWO </ci>
              <apply>
                <power/>
                <apply>
                  <divide/>
                  <cn> 1 </cn>
                  <apply>
                    <times/>
                    <cn> 2 </cn>
                    <pi/>
                    <apply>
                      <power/>
                      <ci> sigma </ci>
                      <cn> 2 </cn>
                    </apply>
                  </apply>
                </apply>
                <apply>
                  <divide/>
                  <cn> 1 </cn>
                  <cn> 2 </cn>
                </apply>
              </apply>
              <apply>
                <exp/>
                <apply>
                  <divide/>
                  <apply>
                    <minus/>
                    <apply>
                      <power/>
                      <apply>
                        <minus/>
                        <ci> t </ci>
                        <apply>
                          <plus/>
                          <ci> r1 </ci>
                          <ci> s1 </ci>
                        </apply>
                      </apply>
                      <cn> 2 </cn>
                    </apply>
                  </apply>
                  <apply>
                    <times/>
                    <cn> 2 </cn>
                    <apply>
                      <power/>
                      <ci> sigma </ci>
                      <cn> 2 </cn>
                    </apply>
                  </apply>
                </apply>
              </apply>
            </apply>
          </lambda>
        </math>
      </functionDefinition>
      <functionDefinition metaid="COPASI33" id="hyp_growth_kin" name="hyp_growth_kin">
        <annotation>
          <COPASI xmlns="http://www.copasi.org/static/sbml">
            <rdf:RDF xmlns:dcterms="http://purl.org/dc/terms/" xmlns:rdf="http://www.w3.org/1999/02/22-rdf-syntax-ns#">
              <rdf:Description rdf:about="#COPASI33">
                <dcterms:created>
                  <rdf:Description>
                    <dcterms:W3CDTF>2021-04-16T09:27:25Z</dcterms:W3CDTF>
                  </rdf:Description>
                </dcterms:created>
              </rdf:Description>
            </rdf:RDF>
          </COPASI>
        </annotation>
        <math xmlns="http://www.w3.org/1998/Math/MathML">
          <lambda>
            <bvar>
              <ci> h1 </ci>
            </bvar>
            <bvar>
              <ci> AEC </ci>
            </bvar>
            <bvar>
              <ci> L0 </ci>
            </bvar>
            <bvar>
              <ci> HYP </ci>
            </bvar>
            <apply>
              <times/>
              <ci> h1 </ci>
              <apply>
                <divide/>
                <ci> AEC </ci>
                <ci> L0 </ci>
              </apply>
              <ci> HYP </ci>
            </apply>
          </lambda>
        </math>
      </functionDefinition>
      <functionDefinition metaid="COPASI34" id="lysis_am_by_swo_kin" name="lysis_am_by_swo_kin">
        <annotation>
          <COPASI xmlns="http://www.copasi.org/static/sbml">
            <rdf:RDF xmlns:dcterms="http://purl.org/dc/terms/" xmlns:rdf="http://www.w3.org/1999/02/22-rdf-syntax-ns#">
              <rdf:Description rdf:about="#COPASI34">
                <dcterms:created>
                  <rdf:Description>
                    <dcterms:W3CDTF>2021-04-16T13:10:04Z</dcterms:W3CDTF>
                  </rdf:Description>
                </dcterms:created>
              </rdf:Description>
            </rdf:RDF>
          </COPASI>
        </annotation>
        <math xmlns="http://www.w3.org/1998/Math/MathML">
          <lambda>
            <bvar>
              <ci> m3 </ci>
            </bvar>
            <bvar>
              <ci> M </ci>
            </bvar>
            <bvar>
              <ci> S </ci>
            </bvar>
            <bvar>
              <ci> sigma </ci>
            </bvar>
            <bvar>
              <ci> t </ci>
            </bvar>
            <bvar>
              <ci> r1 </ci>
            </bvar>
            <bvar>
              <ci> s1 </ci>
            </bvar>
            <apply>
              <times/>
              <ci> m3 </ci>
              <ci> M </ci>
              <ci> S </ci>
              <apply>
                <power/>
                <apply>
                  <divide/>
                  <cn> 1 </cn>
                  <apply>
                    <times/>
                    <cn> 2 </cn>
                    <pi/>
                    <apply>
                      <power/>
                      <ci> sigma </ci>
                      <cn> 2 </cn>
                    </apply>
                  </apply>
                </apply>
                <apply>
                  <divide/>
                  <cn> 1 </cn>
                  <cn> 2 </cn>
                </apply>
              </apply>
              <apply>
                <exp/>
                <apply>
                  <divide/>
                  <apply>
                    <minus/>
                    <apply>
                      <power/>
                      <apply>
                        <minus/>
                        <ci> t </ci>
                        <apply>
                          <plus/>
                          <ci> r1 </ci>
                          <ci> s1 </ci>
                        </apply>
                      </apply>
                      <cn> 2 </cn>
                    </apply>
                  </apply>
                  <apply>
                    <times/>
                    <cn> 2 </cn>
                    <apply>
                      <power/>
                      <ci> sigma </ci>
                      <cn> 2 </cn>
                    </apply>
                  </apply>
                </apply>
              </apply>
            </apply>
          </lambda>
        </math>
      </functionDefinition>
      <functionDefinition metaid="COPASI35" id="inflamm_by_am_kin" name="inflamm_by_am_kin">
        <annotation>
          <COPASI xmlns="http://www.copasi.org/static/sbml">
            <rdf:RDF xmlns:dcterms="http://purl.org/dc/terms/" xmlns:rdf="http://www.w3.org/1999/02/22-rdf-syntax-ns#">
              <rdf:Description rdf:about="#COPASI35">
                <dcterms:created>
                  <rdf:Description>
                    <dcterms:W3CDTF>2021-04-19T07:54:43Z</dcterms:W3CDTF>
                  </rdf:Description>
                </dcterms:created>
              </rdf:Description>
            </rdf:RDF>
          </COPASI>
        </annotation>
        <math xmlns="http://www.w3.org/1998/Math/MathML">
          <lambda>
            <bvar>
              <ci> c1 </ci>
            </bvar>
            <bvar>
              <ci> SWO </ci>
            </bvar>
            <bvar>
              <ci> HYP </ci>
            </bvar>
            <bvar>
              <ci> AM </ci>
            </bvar>
            <bvar>
              <ci> CYT </ci>
            </bvar>
            <apply>
              <times/>
              <ci> c1 </ci>
              <apply>
                <plus/>
                <ci> SWO </ci>
                <ci> HYP </ci>
              </apply>
              <ci> AM </ci>
              <apply>
                <minus/>
                <cn> 1 </cn>
                <ci> CYT </ci>
              </apply>
            </apply>
          </lambda>
        </math>
      </functionDefinition>
      <functionDefinition metaid="COPASI36" id="recruit_am_kin" name="recruit_am_kin">
        <annotation>
          <COPASI xmlns="http://www.copasi.org/static/sbml">
            <rdf:RDF xmlns:dcterms="http://purl.org/dc/terms/" xmlns:rdf="http://www.w3.org/1999/02/22-rdf-syntax-ns#">
              <rdf:Description rdf:about="#COPASI36">
                <dcterms:created>
                  <rdf:Description>
                    <dcterms:W3CDTF>2021-04-19T08:18:36Z</dcterms:W3CDTF>
                  </rdf:Description>
                </dcterms:created>
              </rdf:Description>
            </rdf:RDF>
          </COPASI>
        </annotation>
        <math xmlns="http://www.w3.org/1998/Math/MathML">
          <lambda>
            <bvar>
              <ci> t </ci>
            </bvar>
            <bvar>
              <ci> t_switch </ci>
            </bvar>
            <bvar>
              <ci> m1 </ci>
            </bvar>
            <bvar>
              <ci> CYT </ci>
            </bvar>
            <piecewise>
              <piece>
                <apply>
                  <times/>
                  <ci> m1 </ci>
                  <ci> CYT </ci>
                </apply>
                <apply>
                  <lt/>
                  <ci> t </ci>
                  <ci> t_switch </ci>
                </apply>
              </piece>
              <otherwise>
                <cn> 0 </cn>
              </otherwise>
            </piecewise>
          </lambda>
        </math>
      </functionDefinition>
      <functionDefinition metaid="COPASI37" id="depletion_am_0" name="depletion_am">
        <annotation>
          <COPASI xmlns="http://www.copasi.org/static/sbml">
            <rdf:RDF xmlns:dcterms="http://purl.org/dc/terms/" xmlns:rdf="http://www.w3.org/1999/02/22-rdf-syntax-ns#">
              <rdf:Description rdf:about="#COPASI37">
                <dcterms:created>
                  <rdf:Description>
                    <dcterms:W3CDTF>2021-04-19T08:18:36Z</dcterms:W3CDTF>
                  </rdf:Description>
                </dcterms:created>
              </rdf:Description>
            </rdf:RDF>
          </COPASI>
        </annotation>
        <math xmlns="http://www.w3.org/1998/Math/MathML">
          <lambda>
            <bvar>
              <ci> t </ci>
            </bvar>
            <bvar>
              <ci> t_switch </ci>
            </bvar>
            <bvar>
              <ci> AM </ci>
            </bvar>
            <bvar>
              <ci> m2 </ci>
            </bvar>
            <bvar>
              <ci> CYT </ci>
            </bvar>
            <piecewise>
              <piece>
                <apply>
                  <times/>
                  <ci> m2 </ci>
                  <ci> AM </ci>
                  <ci> CYT </ci>
                </apply>
                <apply>
                  <and/>
                  <apply>
                    <gt/>
                    <ci> t </ci>
                    <ci> t_switch </ci>
                  </apply>
                  <apply>
                    <gt/>
                    <ci> AM </ci>
                    <cn> 0 </cn>
                  </apply>
                </apply>
              </piece>
              <otherwise>
                <cn> 0 </cn>
              </otherwise>
            </piecewise>
          </lambda>
        </math>
      </functionDefinition>
    </listOfFunctionDefinitions>
    <listOfUnitDefinitions>
      <unitDefinition id="length" name="length">
        <listOfUnits>
          <unit kind="metre" exponent="1" scale="0" multiplier="1"/>
        </listOfUnits>
      </unitDefinition>
      <unitDefinition id="area" name="area">
        <listOfUnits>
          <unit kind="metre" exponent="2" scale="0" multiplier="1"/>
        </listOfUnits>
      </unitDefinition>
      <unitDefinition id="volume" name="volume">
        <listOfUnits>
          <unit kind="dimensionless" exponent="0" scale="0" multiplier="1"/>
        </listOfUnits>
      </unitDefinition>
      <unitDefinition id="time" name="time">
        <listOfUnits>
          <unit kind="second" exponent="1" scale="2" multiplier="3600"/>
        </listOfUnits>
      </unitDefinition>
      <unitDefinition id="substance" name="substance">
        <listOfUnits>
          <unit kind="item" exponent="1" scale="0" multiplier="1"/>
        </listOfUnits>
      </unitDefinition>
    </listOfUnitDefinitions>
    <listOfCompartments>
      <compartment metaid="COPASI1" id="Alveolus" name="Alveolus" spatialDimensions="3" size="1" constant="true">
        <annotation>
          <COPASI xmlns="http://www.copasi.org/static/sbml">
            <rdf:RDF xmlns:dcterms="http://purl.org/dc/terms/" xmlns:rdf="http://www.w3.org/1999/02/22-rdf-syntax-ns#">
              <rdf:Description rdf:about="#COPASI1">
                <dcterms:created>
                  <rdf:Description>
                    <dcterms:W3CDTF>2021-04-16T08:53:44Z</dcterms:W3CDTF>
                  </rdf:Description>
                </dcterms:created>
              </rdf:Description>
            </rdf:RDF>
          </COPASI>
        </annotation>
      </compartment>
    </listOfCompartments>
    <listOfSpecies>
      <species metaid="COPASI2" id="NEU" name="NEU" compartment="Alveolus" initialConcentration="0.2628" boundaryCondition="false" constant="false">
        <annotation>
          <COPASI xmlns="http://www.copasi.org/static/sbml">
            <rdf:RDF xmlns:dcterms="http://purl.org/dc/terms/" xmlns:rdf="http://www.w3.org/1999/02/22-rdf-syntax-ns#">
              <rdf:Description rdf:about="#COPASI2">
                <dcterms:created>
                  <rdf:Description>
                    <dcterms:W3CDTF>2021-04-16T08:54:30Z</dcterms:W3CDTF>
                  </rdf:Description>
                </dcterms:created>
              </rdf:Description>
            </rdf:RDF>
          </COPASI>
        </annotation>
      </species>
      <species metaid="COPASI3" id="AEC" name="AEC" compartment="Alveolus" initialConcentration="11.43" boundaryCondition="false" constant="false">
        <annotation>
          <COPASI xmlns="http://www.copasi.org/static/sbml">
            <rdf:RDF xmlns:dcterms="http://purl.org/dc/terms/" xmlns:rdf="http://www.w3.org/1999/02/22-rdf-syntax-ns#">
              <rdf:Description rdf:about="#COPASI3">
                <dcterms:created>
                  <rdf:Description>
                    <dcterms:W3CDTF>2021-04-16T08:54:50Z</dcterms:W3CDTF>
                  </rdf:Description>
                </dcterms:created>
              </rdf:Description>
            </rdf:RDF>
          </COPASI>
        </annotation>
      </species>
      <species metaid="COPASI4" id="AM" name="AM" compartment="Alveolus" initialConcentration="0.2926" boundaryCondition="false" constant="false">
        <annotation>
          <COPASI xmlns="http://www.copasi.org/static/sbml">
            <rdf:RDF xmlns:dcterms="http://purl.org/dc/terms/" xmlns:rdf="http://www.w3.org/1999/02/22-rdf-syntax-ns#">
              <rdf:Description rdf:about="#COPASI4">
                <dcterms:created>
                  <rdf:Description>
                    <dcterms:W3CDTF>2021-04-16T08:55:03Z</dcterms:W3CDTF>
                  </rdf:Description>
                </dcterms:created>
              </rdf:Description>
            </rdf:RDF>
          </COPASI>
        </annotation>
      </species>
      <species metaid="COPASI5" id="SWO" name="SWO" compartment="Alveolus" initialConcentration="0" boundaryCondition="false" constant="false">
        <annotation>
          <COPASI xmlns="http://www.copasi.org/static/sbml">
            <rdf:RDF xmlns:dcterms="http://purl.org/dc/terms/" xmlns:rdf="http://www.w3.org/1999/02/22-rdf-syntax-ns#">
              <rdf:Description rdf:about="#COPASI5">
                <dcterms:created>
                  <rdf:Description>
                    <dcterms:W3CDTF>2021-04-16T08:55:25Z</dcterms:W3CDTF>
                  </rdf:Description>
                </dcterms:created>
              </rdf:Description>
            </rdf:RDF>
          </COPASI>
        </annotation>
      </species>
      <species metaid="COPASI6" id="CYT" name="CYT" compartment="Alveolus" initialConcentration="0" boundaryCondition="false" constant="false">
        <annotation>
          <COPASI xmlns="http://www.copasi.org/static/sbml">
            <rdf:RDF xmlns:dcterms="http://purl.org/dc/terms/" xmlns:rdf="http://www.w3.org/1999/02/22-rdf-syntax-ns#">
              <rdf:Description rdf:about="#COPASI6">
                <dcterms:created>
                  <rdf:Description>
                    <dcterms:W3CDTF>2021-04-16T08:55:37Z</dcterms:W3CDTF>
                  </rdf:Description>
                </dcterms:created>
              </rdf:Description>
            </rdf:RDF>
          </COPASI>
        </annotation>
      </species>
      <species metaid="COPASI7" id="HYP" name="HYP" compartment="Alveolus" initialConcentration="0" boundaryCondition="false" constant="false">
        <annotation>
          <COPASI xmlns="http://www.copasi.org/static/sbml">
            <rdf:RDF xmlns:dcterms="http://purl.org/dc/terms/" xmlns:rdf="http://www.w3.org/1999/02/22-rdf-syntax-ns#">
              <rdf:Description rdf:about="#COPASI7">
                <dcterms:created>
                  <rdf:Description>
                    <dcterms:W3CDTF>2021-04-16T08:55:41Z</dcterms:W3CDTF>
                  </rdf:Description>
                </dcterms:created>
              </rdf:Description>
            </rdf:RDF>
          </COPASI>
        </annotation>
      </species>
    </listOfSpecies>
    <listOfReactions>
      <reaction metaid="COPASI8" id="swelling" name="swelling" reversible="false">
        <annotation>
          <COPASI xmlns="http://www.copasi.org/static/sbml">
            <rdf:RDF xmlns:dcterms="http://purl.org/dc/terms/" xmlns:rdf="http://www.w3.org/1999/02/22-rdf-syntax-ns#">
              <rdf:Description rdf:about="#COPASI8">
                <dcterms:created>
                  <rdf:Description>
                    <dcterms:W3CDTF>2021-04-16T08:56:43Z</dcterms:W3CDTF>
                  </rdf:Description>
                </dcterms:created>
              </rdf:Description>
            </rdf:RDF>
          </COPASI>
        </annotation>
        <listOfProducts>
          <speciesReference species="SWO" stoichiometry="1"/>
        </listOfProducts>
        <kineticLaw>
          <math xmlns="http://www.w3.org/1998/Math/MathML">
            <apply>
              <times/>
              <ci> Alveolus </ci>
              <apply>
                <ci> swelling_kin </ci>
                <ci> R0 </ci>
                <ci> sigma </ci>
                <csymbol encoding="text" definitionURL="http://www.sbml.org/sbml/symbols/time"> time </csymbol>
                <ci> r1 </ci>
              </apply>
            </apply>
          </math>
          <listOfParameters>
            <parameter id="R0" name="R0" value="1"/>
            <parameter id="sigma" name="sigma" value="1"/>
            <parameter id="r1" name="r1" value="3"/>
          </listOfParameters>
        </kineticLaw>
      </reaction>
      <reaction metaid="COPASI9" id="germination" name="germination" reversible="false">
        <annotation>
          <COPASI xmlns="http://www.copasi.org/static/sbml">
            <rdf:RDF xmlns:dcterms="http://purl.org/dc/terms/" xmlns:rdf="http://www.w3.org/1999/02/22-rdf-syntax-ns#">
              <rdf:Description rdf:about="#COPASI9">
                <dcterms:created>
                  <rdf:Description>
                    <dcterms:W3CDTF>2021-04-16T09:15:16Z</dcterms:W3CDTF>
                  </rdf:Description>
                </dcterms:created>
              </rdf:Description>
            </rdf:RDF>
          </COPASI>
        </annotation>
        <listOfReactants>
          <speciesReference species="SWO" stoichiometry="1"/>
        </listOfReactants>
        <listOfProducts>
          <speciesReference species="HYP" stoichiometry="1"/>
        </listOfProducts>
        <kineticLaw>
          <math xmlns="http://www.w3.org/1998/Math/MathML">
            <apply>
              <times/>
              <ci> Alveolus </ci>
              <apply>
                <ci> germination_kin </ci>
                <ci> SWO </ci>
                <ci> sigma </ci>
                <csymbol encoding="text" definitionURL="http://www.sbml.org/sbml/symbols/time"> time </csymbol>
                <ci> r1 </ci>
                <ci> s1 </ci>
              </apply>
            </apply>
          </math>
          <listOfParameters>
            <parameter id="sigma" name="sigma" value="1"/>
            <parameter id="r1" name="r1" value="3"/>
            <parameter id="s1" name="s1" value="4"/>
          </listOfParameters>
        </kineticLaw>
      </reaction>
      <reaction metaid="COPASI10" id="hyph_growth" name="hyph_growth" reversible="false">
        <annotation>
          <COPASI xmlns="http://www.copasi.org/static/sbml">
            <rdf:RDF xmlns:dcterms="http://purl.org/dc/terms/" xmlns:rdf="http://www.w3.org/1999/02/22-rdf-syntax-ns#">
              <rdf:Description rdf:about="#COPASI10">
                <dcterms:created>
                  <rdf:Description>
                    <dcterms:W3CDTF>2021-04-16T09:26:36Z</dcterms:W3CDTF>
                  </rdf:Description>
                </dcterms:created>
              </rdf:Description>
            </rdf:RDF>
          </COPASI>
        </annotation>
        <listOfReactants>
          <speciesReference species="HYP" stoichiometry="1"/>
          <speciesReference species="AEC" stoichiometry="1"/>
        </listOfReactants>
        <listOfProducts>
          <speciesReference species="HYP" stoichiometry="2"/>
          <speciesReference species="AEC" stoichiometry="1"/>
        </listOfProducts>
        <kineticLaw>
          <math xmlns="http://www.w3.org/1998/Math/MathML">
            <apply>
              <times/>
              <ci> Alveolus </ci>
              <apply>
                <ci> hyp_growth_kin </ci>
                <ci> h1 </ci>
                <ci> HYP </ci>
                <ci> L0 </ci>
                <ci> AEC </ci>
              </apply>
            </apply>
          </math>
          <listOfParameters>
            <parameter id="h1" name="h1" value="0.6533"/>
            <parameter id="L0" name="L0" value="11.43"/>
          </listOfParameters>
        </kineticLaw>
      </reaction>
      <reaction metaid="COPASI11" id="killing_swo_by_am" name="killing_swo_by_am" reversible="false">
        <annotation>
          <COPASI xmlns="http://www.copasi.org/static/sbml">
            <rdf:RDF xmlns:dcterms="http://purl.org/dc/terms/" xmlns:rdf="http://www.w3.org/1999/02/22-rdf-syntax-ns#">
              <rdf:Description rdf:about="#COPASI11">
                <dcterms:created>
                  <rdf:Description>
                    <dcterms:W3CDTF>2021-04-16T12:04:38Z</dcterms:W3CDTF>
                  </rdf:Description>
                </dcterms:created>
              </rdf:Description>
            </rdf:RDF>
          </COPASI>
        </annotation>
        <listOfReactants>
          <speciesReference species="SWO" stoichiometry="1"/>
          <speciesReference species="AM" stoichiometry="1"/>
        </listOfReactants>
        <listOfProducts>
          <speciesReference species="AM" stoichiometry="1"/>
        </listOfProducts>
        <kineticLaw>
          <math xmlns="http://www.w3.org/1998/Math/MathML">
            <apply>
              <times/>
              <ci> Alveolus </ci>
              <ci> k1 </ci>
              <ci> SWO </ci>
              <ci> AM </ci>
            </apply>
          </math>
          <listOfParameters>
            <parameter id="k1" name="k1" value="0.4263"/>
          </listOfParameters>
        </kineticLaw>
      </reaction>
      <reaction metaid="COPASI12" id="killing_swo_by_neu" name="killing_swo_by_neu" reversible="false">
        <annotation>
          <COPASI xmlns="http://www.copasi.org/static/sbml">
            <rdf:RDF xmlns:dcterms="http://purl.org/dc/terms/" xmlns:rdf="http://www.w3.org/1999/02/22-rdf-syntax-ns#">
              <rdf:Description rdf:about="#COPASI12">
                <dcterms:created>
                  <rdf:Description>
                    <dcterms:W3CDTF>2021-04-16T12:04:38Z</dcterms:W3CDTF>
                  </rdf:Description>
                </dcterms:created>
              </rdf:Description>
            </rdf:RDF>
          </COPASI>
        </annotation>
        <listOfReactants>
          <speciesReference species="SWO" stoichiometry="1"/>
          <speciesReference species="NEU" stoichiometry="1"/>
        </listOfReactants>
        <listOfProducts>
          <speciesReference species="NEU" stoichiometry="1"/>
        </listOfProducts>
        <kineticLaw>
          <math xmlns="http://www.w3.org/1998/Math/MathML">
            <apply>
              <times/>
              <ci> Alveolus </ci>
              <ci> k1 </ci>
              <ci> SWO </ci>
              <ci> NEU </ci>
            </apply>
          </math>
          <listOfParameters>
            <parameter id="k1" name="k1" value="0.2354"/>
          </listOfParameters>
        </kineticLaw>
      </reaction>
      <reaction metaid="COPASI13" id="killing_swo_by_aec" name="killing_swo_by_aec" reversible="false">
        <annotation>
          <COPASI xmlns="http://www.copasi.org/static/sbml">
            <rdf:RDF xmlns:dcterms="http://purl.org/dc/terms/" xmlns:rdf="http://www.w3.org/1999/02/22-rdf-syntax-ns#">
              <rdf:Description rdf:about="#COPASI13">
                <dcterms:created>
                  <rdf:Description>
                    <dcterms:W3CDTF>2021-04-16T12:04:38Z</dcterms:W3CDTF>
                  </rdf:Description>
                </dcterms:created>
              </rdf:Description>
            </rdf:RDF>
          </COPASI>
        </annotation>
        <listOfReactants>
          <speciesReference species="SWO" stoichiometry="1"/>
          <speciesReference species="AEC" stoichiometry="1"/>
        </listOfReactants>
        <listOfProducts>
          <speciesReference species="AEC" stoichiometry="1"/>
        </listOfProducts>
        <kineticLaw>
          <math xmlns="http://www.w3.org/1998/Math/MathML">
            <apply>
              <times/>
              <ci> Alveolus </ci>
              <ci> k1 </ci>
              <ci> SWO </ci>
              <ci> AEC </ci>
            </apply>
          </math>
          <listOfParameters>
            <parameter id="k1" name="k1" value="0.2278"/>
          </listOfParameters>
        </kineticLaw>
      </reaction>
      <reaction metaid="COPASI14" id="killing_hyp_by_neu" name="killing_hyp_by_neu" reversible="false">
        <annotation>
          <COPASI xmlns="http://www.copasi.org/static/sbml">
            <rdf:RDF xmlns:dcterms="http://purl.org/dc/terms/" xmlns:rdf="http://www.w3.org/1999/02/22-rdf-syntax-ns#">
              <rdf:Description rdf:about="#COPASI14">
                <dcterms:created>
                  <rdf:Description>
                    <dcterms:W3CDTF>2021-04-16T12:11:51Z</dcterms:W3CDTF>
                  </rdf:Description>
                </dcterms:created>
              </rdf:Description>
            </rdf:RDF>
          </COPASI>
        </annotation>
        <listOfReactants>
          <speciesReference species="HYP" stoichiometry="1"/>
          <speciesReference species="NEU" stoichiometry="1"/>
        </listOfReactants>
        <listOfProducts>
          <speciesReference species="NEU" stoichiometry="1"/>
        </listOfProducts>
        <kineticLaw>
          <math xmlns="http://www.w3.org/1998/Math/MathML">
            <apply>
              <times/>
              <ci> Alveolus </ci>
              <ci> k1 </ci>
              <ci> HYP </ci>
              <ci> NEU </ci>
            </apply>
          </math>
          <listOfParameters>
            <parameter id="k1" name="k1" value="0.7497"/>
          </listOfParameters>
        </kineticLaw>
      </reaction>
      <reaction metaid="COPASI15" id="lysis_am_by_swo" name="lysis_am_by_swo" reversible="false">
        <annotation>
          <COPASI xmlns="http://www.copasi.org/static/sbml">
            <rdf:RDF xmlns:dcterms="http://purl.org/dc/terms/" xmlns:rdf="http://www.w3.org/1999/02/22-rdf-syntax-ns#">
              <rdf:Description rdf:about="#COPASI15">
                <dcterms:created>
                  <rdf:Description>
                    <dcterms:W3CDTF>2021-04-16T13:08:47Z</dcterms:W3CDTF>
                  </rdf:Description>
                </dcterms:created>
              </rdf:Description>
            </rdf:RDF>
          </COPASI>
        </annotation>
        <listOfReactants>
          <speciesReference species="AM" stoichiometry="1"/>
          <speciesReference species="SWO" stoichiometry="1"/>
        </listOfReactants>
        <listOfProducts>
          <speciesReference species="SWO" stoichiometry="1"/>
        </listOfProducts>
        <kineticLaw>
          <math xmlns="http://www.w3.org/1998/Math/MathML">
            <apply>
              <times/>
              <ci> Alveolus </ci>
              <apply>
                <ci> lysis_am_by_swo_kin </ci>
                <ci> m3 </ci>
                <ci> AM </ci>
                <ci> SWO </ci>
                <ci> sigma </ci>
                <csymbol encoding="text" definitionURL="http://www.sbml.org/sbml/symbols/time"> time </csymbol>
                <ci> r1 </ci>
                <ci> s1 </ci>
              </apply>
            </apply>
          </math>
          <listOfParameters>
            <parameter id="m3" name="m3" value="0.0764"/>
            <parameter id="sigma" name="sigma" value="1"/>
            <parameter id="r1" name="r1" value="3"/>
            <parameter id="s1" name="s1" value="4"/>
          </listOfParameters>
        </kineticLaw>
      </reaction>
      <reaction metaid="COPASI16" id="lysis_neu_by_hyp" name="lysis_neu_by_hyp" reversible="false">
        <annotation>
          <COPASI xmlns="http://www.copasi.org/static/sbml">
            <rdf:RDF xmlns:dcterms="http://purl.org/dc/terms/" xmlns:rdf="http://www.w3.org/1999/02/22-rdf-syntax-ns#">
              <rdf:Description rdf:about="#COPASI16">
                <dcterms:created>
                  <rdf:Description>
                    <dcterms:W3CDTF>2021-04-19T07:41:12Z</dcterms:W3CDTF>
                  </rdf:Description>
                </dcterms:created>
              </rdf:Description>
            </rdf:RDF>
          </COPASI>
        </annotation>
        <listOfReactants>
          <speciesReference species="NEU" stoichiometry="1"/>
          <speciesReference species="HYP" stoichiometry="1"/>
        </listOfReactants>
        <listOfProducts>
          <speciesReference species="HYP" stoichiometry="1"/>
        </listOfProducts>
        <kineticLaw>
          <math xmlns="http://www.w3.org/1998/Math/MathML">
            <apply>
              <times/>
              <ci> Alveolus </ci>
              <ci> k1 </ci>
              <ci> NEU </ci>
              <ci> HYP </ci>
            </apply>
          </math>
          <listOfParameters>
            <parameter id="k1" name="k1" value="0.5475"/>
          </listOfParameters>
        </kineticLaw>
      </reaction>
      <reaction metaid="COPASI17" id="lysis_neu_by_swo" name="lysis_neu_by_swo" reversible="false">
        <annotation>
          <COPASI xmlns="http://www.copasi.org/static/sbml">
            <rdf:RDF xmlns:dcterms="http://purl.org/dc/terms/" xmlns:rdf="http://www.w3.org/1999/02/22-rdf-syntax-ns#">
              <rdf:Description rdf:about="#COPASI17">
                <dcterms:created>
                  <rdf:Description>
                    <dcterms:W3CDTF>2021-04-19T07:44:40Z</dcterms:W3CDTF>
                  </rdf:Description>
                </dcterms:created>
              </rdf:Description>
            </rdf:RDF>
          </COPASI>
        </annotation>
        <listOfReactants>
          <speciesReference species="NEU" stoichiometry="1"/>
          <speciesReference species="SWO" stoichiometry="1"/>
        </listOfReactants>
        <listOfProducts>
          <speciesReference species="SWO" stoichiometry="1"/>
        </listOfProducts>
        <kineticLaw>
          <math xmlns="http://www.w3.org/1998/Math/MathML">
            <apply>
              <times/>
              <ci> Alveolus </ci>
              <ci> k1 </ci>
              <ci> NEU </ci>
              <ci> SWO </ci>
            </apply>
          </math>
          <listOfParameters>
            <parameter id="k1" name="k1" value="0.5475"/>
          </listOfParameters>
        </kineticLaw>
      </reaction>
      <reaction metaid="COPASI18" id="damage_aec_by_neu" name="damage_aec_by_neu" reversible="false">
        <annotation>
          <COPASI xmlns="http://www.copasi.org/static/sbml">
            <rdf:RDF xmlns:dcterms="http://purl.org/dc/terms/" xmlns:rdf="http://www.w3.org/1999/02/22-rdf-syntax-ns#">
              <rdf:Description rdf:about="#COPASI18">
                <dcterms:created>
                  <rdf:Description>
                    <dcterms:W3CDTF>2021-04-19T07:48:55Z</dcterms:W3CDTF>
                  </rdf:Description>
                </dcterms:created>
              </rdf:Description>
            </rdf:RDF>
          </COPASI>
        </annotation>
        <listOfReactants>
          <speciesReference species="AEC" stoichiometry="1"/>
          <speciesReference species="CYT" stoichiometry="1"/>
          <speciesReference species="NEU" stoichiometry="1"/>
        </listOfReactants>
        <listOfProducts>
          <speciesReference species="CYT" stoichiometry="1"/>
          <speciesReference species="NEU" stoichiometry="1"/>
        </listOfProducts>
        <kineticLaw>
          <math xmlns="http://www.w3.org/1998/Math/MathML">
            <apply>
              <times/>
              <ci> Alveolus </ci>
              <ci> k1 </ci>
              <ci> AEC </ci>
              <ci> CYT </ci>
              <ci> NEU </ci>
            </apply>
          </math>
          <listOfParameters>
            <parameter id="k1" name="k1" value="0.1061"/>
          </listOfParameters>
        </kineticLaw>
      </reaction>
      <reaction metaid="COPASI19" id="damage_aec_by_am" name="damage_aec_by_am" reversible="false">
        <annotation>
          <COPASI xmlns="http://www.copasi.org/static/sbml">
            <rdf:RDF xmlns:dcterms="http://purl.org/dc/terms/" xmlns:rdf="http://www.w3.org/1999/02/22-rdf-syntax-ns#">
              <rdf:Description rdf:about="#COPASI19">
                <dcterms:created>
                  <rdf:Description>
                    <dcterms:W3CDTF>2021-04-19T07:51:17Z</dcterms:W3CDTF>
                  </rdf:Description>
                </dcterms:created>
              </rdf:Description>
            </rdf:RDF>
          </COPASI>
        </annotation>
        <listOfReactants>
          <speciesReference species="AEC" stoichiometry="1"/>
          <speciesReference species="CYT" stoichiometry="1"/>
          <speciesReference species="AM" stoichiometry="1"/>
        </listOfReactants>
        <listOfProducts>
          <speciesReference species="CYT" stoichiometry="1"/>
          <speciesReference species="AM" stoichiometry="1"/>
        </listOfProducts>
        <kineticLaw>
          <math xmlns="http://www.w3.org/1998/Math/MathML">
            <apply>
              <times/>
              <ci> Alveolus </ci>
              <ci> k1 </ci>
              <ci> AEC </ci>
              <ci> CYT </ci>
              <ci> AM </ci>
            </apply>
          </math>
          <listOfParameters>
            <parameter id="k1" name="k1" value="0.1288"/>
          </listOfParameters>
        </kineticLaw>
      </reaction>
      <reaction metaid="COPASI20" id="inflamm_by_am" name="inflamm_by_am" reversible="false">
        <annotation>
          <COPASI xmlns="http://www.copasi.org/static/sbml">
            <rdf:RDF xmlns:dcterms="http://purl.org/dc/terms/" xmlns:rdf="http://www.w3.org/1999/02/22-rdf-syntax-ns#">
              <rdf:Description rdf:about="#COPASI20">
                <dcterms:created>
                  <rdf:Description>
                    <dcterms:W3CDTF>2021-04-19T07:52:59Z</dcterms:W3CDTF>
                  </rdf:Description>
                </dcterms:created>
              </rdf:Description>
            </rdf:RDF>
          </COPASI>
        </annotation>
        <listOfReactants>
          <speciesReference species="CYT" stoichiometry="1"/>
        </listOfReactants>
        <listOfProducts>
          <speciesReference species="CYT" stoichiometry="2"/>
        </listOfProducts>
        <listOfModifiers>
          <modifierSpeciesReference species="SWO"/>
          <modifierSpeciesReference species="HYP"/>
          <modifierSpeciesReference species="AM"/>
        </listOfModifiers>
        <kineticLaw>
          <math xmlns="http://www.w3.org/1998/Math/MathML">
            <apply>
              <times/>
              <ci> Alveolus </ci>
              <apply>
                <ci> inflamm_by_am_kin </ci>
                <ci> c1 </ci>
                <ci> SWO </ci>
                <ci> HYP </ci>
                <ci> AM </ci>
                <ci> CYT </ci>
              </apply>
            </apply>
          </math>
          <listOfParameters>
            <parameter id="c1" name="c1" value="1"/>
          </listOfParameters>
        </kineticLaw>
      </reaction>
      <reaction metaid="COPASI21" id="inflamm_by_aec" name="inflamm_by_aec" reversible="false">
        <annotation>
          <COPASI xmlns="http://www.copasi.org/static/sbml">
            <rdf:RDF xmlns:dcterms="http://purl.org/dc/terms/" xmlns:rdf="http://www.w3.org/1999/02/22-rdf-syntax-ns#">
              <rdf:Description rdf:about="#COPASI21">
                <dcterms:created>
                  <rdf:Description>
                    <dcterms:W3CDTF>2021-04-19T07:56:57Z</dcterms:W3CDTF>
                  </rdf:Description>
                </dcterms:created>
              </rdf:Description>
            </rdf:RDF>
          </COPASI>
        </annotation>
        <listOfReactants>
          <speciesReference species="CYT" stoichiometry="1"/>
        </listOfReactants>
        <listOfProducts>
          <speciesReference species="CYT" stoichiometry="2"/>
        </listOfProducts>
        <listOfModifiers>
          <modifierSpeciesReference species="HYP"/>
          <modifierSpeciesReference species="AEC"/>
        </listOfModifiers>
        <kineticLaw>
          <math xmlns="http://www.w3.org/1998/Math/MathML">
            <apply>
              <times/>
              <ci> Alveolus </ci>
              <apply>
                <ci> inflamm_by_aec_kin </ci>
                <ci> c2 </ci>
                <ci> HYP </ci>
                <ci> AEC </ci>
                <ci> CYT </ci>
              </apply>
            </apply>
          </math>
          <listOfParameters>
            <parameter id="c2" name="c2" value="1.438"/>
          </listOfParameters>
        </kineticLaw>
      </reaction>
      <reaction metaid="COPASI22" id="decay_cyt" name="decay_cyt" reversible="false">
        <annotation>
          <COPASI xmlns="http://www.copasi.org/static/sbml">
            <rdf:RDF xmlns:dcterms="http://purl.org/dc/terms/" xmlns:rdf="http://www.w3.org/1999/02/22-rdf-syntax-ns#">
              <rdf:Description rdf:about="#COPASI22">
                <dcterms:created>
                  <rdf:Description>
                    <dcterms:W3CDTF>2021-04-19T08:05:31Z</dcterms:W3CDTF>
                  </rdf:Description>
                </dcterms:created>
              </rdf:Description>
            </rdf:RDF>
          </COPASI>
        </annotation>
        <listOfReactants>
          <speciesReference species="CYT" stoichiometry="1"/>
        </listOfReactants>
        <kineticLaw>
          <math xmlns="http://www.w3.org/1998/Math/MathML">
            <apply>
              <times/>
              <ci> Alveolus </ci>
              <ci> k1 </ci>
              <ci> CYT </ci>
            </apply>
          </math>
          <listOfParameters>
            <parameter id="k1" name="k1" value="0.1"/>
          </listOfParameters>
        </kineticLaw>
      </reaction>
      <reaction metaid="COPASI23" id="recruit_am" name="recruit_am" reversible="false">
        <annotation>
          <COPASI xmlns="http://www.copasi.org/static/sbml">
            <rdf:RDF xmlns:dcterms="http://purl.org/dc/terms/" xmlns:rdf="http://www.w3.org/1999/02/22-rdf-syntax-ns#">
              <rdf:Description rdf:about="#COPASI23">
                <dcterms:created>
                  <rdf:Description>
                    <dcterms:W3CDTF>2021-04-19T08:17:30Z</dcterms:W3CDTF>
                  </rdf:Description>
                </dcterms:created>
              </rdf:Description>
            </rdf:RDF>
          </COPASI>
        </annotation>
        <listOfProducts>
          <speciesReference species="AM" stoichiometry="1"/>
        </listOfProducts>
        <listOfModifiers>
          <modifierSpeciesReference species="CYT"/>
        </listOfModifiers>
        <kineticLaw>
          <math xmlns="http://www.w3.org/1998/Math/MathML">
            <apply>
              <times/>
              <ci> Alveolus </ci>
              <apply>
                <ci> recruit_am_kin </ci>
                <csymbol encoding="text" definitionURL="http://www.sbml.org/sbml/symbols/time"> time </csymbol>
                <ci> t_switch </ci>
                <ci> m1 </ci>
                <ci> CYT </ci>
              </apply>
            </apply>
          </math>
          <listOfParameters>
            <parameter id="t_switch" name="t_switch" value="1"/>
            <parameter id="m1" name="m1" value="0.2394"/>
          </listOfParameters>
        </kineticLaw>
      </reaction>
      <reaction metaid="COPASI24" id="recruit_neu" name="recruit_neu" reversible="false">
        <annotation>
          <COPASI xmlns="http://www.copasi.org/static/sbml">
            <rdf:RDF xmlns:dcterms="http://purl.org/dc/terms/" xmlns:rdf="http://www.w3.org/1999/02/22-rdf-syntax-ns#">
              <rdf:Description rdf:about="#COPASI24">
                <dcterms:created>
                  <rdf:Description>
                    <dcterms:W3CDTF>2021-04-19T08:36:09Z</dcterms:W3CDTF>
                  </rdf:Description>
                </dcterms:created>
              </rdf:Description>
            </rdf:RDF>
          </COPASI>
        </annotation>
        <listOfProducts>
          <speciesReference species="NEU" stoichiometry="1"/>
        </listOfProducts>
        <listOfModifiers>
          <modifierSpeciesReference species="CYT"/>
        </listOfModifiers>
        <kineticLaw>
          <math xmlns="http://www.w3.org/1998/Math/MathML">
            <apply>
              <times/>
              <ci> Alveolus </ci>
              <apply>
                <ci> recruit_neu_kin </ci>
                <csymbol encoding="text" definitionURL="http://www.sbml.org/sbml/symbols/time"> time </csymbol>
                <ci> t_switch </ci>
                <ci> n1 </ci>
                <ci> CYT </ci>
              </apply>
            </apply>
          </math>
          <listOfParameters>
            <parameter id="t_switch" name="t_switch" value="10"/>
            <parameter id="n1" name="n1" value="0.2628"/>
          </listOfParameters>
        </kineticLaw>
      </reaction>
      <reaction metaid="COPASI25" id="depletion_am" name="depletion_am" reversible="false">
        <annotation>
          <COPASI xmlns="http://www.copasi.org/static/sbml">
            <rdf:RDF xmlns:dcterms="http://purl.org/dc/terms/" xmlns:rdf="http://www.w3.org/1999/02/22-rdf-syntax-ns#">
              <rdf:Description rdf:about="#COPASI25">
                <dcterms:created>
                  <rdf:Description>
                    <dcterms:W3CDTF>2021-04-19T08:50:25Z</dcterms:W3CDTF>
                  </rdf:Description>
                </dcterms:created>
              </rdf:Description>
            </rdf:RDF>
          </COPASI>
        </annotation>
        <listOfReactants>
          <speciesReference species="AM" stoichiometry="1"/>
        </listOfReactants>
        <listOfModifiers>
          <modifierSpeciesReference species="CYT"/>
        </listOfModifiers>
        <kineticLaw>
          <math xmlns="http://www.w3.org/1998/Math/MathML">
            <apply>
              <times/>
              <ci> Alveolus </ci>
              <apply>
                <ci> depletion_am_0 </ci>
                <csymbol encoding="text" definitionURL="http://www.sbml.org/sbml/symbols/time"> time </csymbol>
                <ci> t_switch </ci>
                <ci> AM </ci>
                <ci> m2 </ci>
                <ci> CYT </ci>
              </apply>
            </apply>
          </math>
          <listOfParameters>
            <parameter id="t_switch" name="t_switch" value="1"/>
            <parameter id="m2" name="m2" value="0.0798"/>
          </listOfParameters>
        </kineticLaw>
      </reaction>
      <reaction metaid="COPASI26" id="depletion_neu" name="depletion_neu" reversible="false">
        <annotation>
          <COPASI xmlns="http://www.copasi.org/static/sbml">
            <rdf:RDF xmlns:dcterms="http://purl.org/dc/terms/" xmlns:rdf="http://www.w3.org/1999/02/22-rdf-syntax-ns#">
              <rdf:Description rdf:about="#COPASI26">
                <dcterms:created>
                  <rdf:Description>
                    <dcterms:W3CDTF>2021-04-19T08:53:40Z</dcterms:W3CDTF>
                  </rdf:Description>
                </dcterms:created>
              </rdf:Description>
            </rdf:RDF>
          </COPASI>
        </annotation>
        <listOfReactants>
          <speciesReference species="NEU" stoichiometry="1"/>
        </listOfReactants>
        <listOfModifiers>
          <modifierSpeciesReference species="CYT"/>
        </listOfModifiers>
        <kineticLaw>
          <math xmlns="http://www.w3.org/1998/Math/MathML">
            <apply>
              <times/>
              <ci> Alveolus </ci>
              <apply>
                <ci> depletion_neu_0 </ci>
                <csymbol encoding="text" definitionURL="http://www.sbml.org/sbml/symbols/time"> time </csymbol>
                <ci> t_switch </ci>
                <ci> n2 </ci>
                <ci> CYT </ci>
                <ci> NEU </ci>
              </apply>
            </apply>
          </math>
          <listOfParameters>
            <parameter id="t_switch" name="t_switch" value="10"/>
            <parameter id="n2" name="n2" value="0.0594"/>
          </listOfParameters>
        </kineticLaw>
      </reaction>
      <reaction metaid="COPASI27" id="damage_aec_by_hyp" name="damage_aec_by_hyp" reversible="false">
        <annotation>
          <COPASI xmlns="http://www.copasi.org/static/sbml">
            <rdf:RDF xmlns:dcterms="http://purl.org/dc/terms/" xmlns:rdf="http://www.w3.org/1999/02/22-rdf-syntax-ns#">
              <rdf:Description rdf:about="#COPASI27">
                <dcterms:created>
                  <rdf:Description>
                    <dcterms:W3CDTF>2021-04-19T09:27:06Z</dcterms:W3CDTF>
                  </rdf:Description>
                </dcterms:created>
              </rdf:Description>
            </rdf:RDF>
          </COPASI>
        </annotation>
        <listOfReactants>
          <speciesReference species="AEC" stoichiometry="1"/>
          <speciesReference species="HYP" stoichiometry="1"/>
        </listOfReactants>
        <listOfProducts>
          <speciesReference species="HYP" stoichiometry="1"/>
        </listOfProducts>
        <kineticLaw>
          <math xmlns="http://www.w3.org/1998/Math/MathML">
            <apply>
              <times/>
              <ci> Alveolus </ci>
              <ci> k1 </ci>
              <ci> AEC </ci>
              <ci> HYP </ci>
            </apply>
          </math>
          <listOfParameters>
            <parameter id="k1" name="k1" value="0.0382"/>
          </listOfParameters>
        </kineticLaw>
      </reaction>
    </listOfReactions>
  </model>
</sbml>
